# Supplementary material for: ﻿Hemipiliaavisoides (Orchidaceae), a new species from Sichuan Province, China
Source: PhytoKeys. 2022 Nov 7;213:1–18. doi: 10.3897/phytokeys.213.90377 (PMC9836486; doi:10.3897/phytokeys.213.90377)
Supplement: XML Treatment for Hemipilia avisoides [file phytokeys.213.90377-treatment1.xml]

<!DOCTYPE tp:taxon-treatment
  PUBLIC "-//TaxonX//DTD Taxonomic Treatment Publishing DTD v0 20100105//EN" "tax-treatment-NSO.dtd">
<tp:taxon-treatment xmlns:tp="http://www.plazi.org/taxpub"><tp:treatment-meta><kwd-group><label>Taxon classification</label><kwd>
                <named-content content-type="kingdom">Plantae</named-content>
              </kwd><kwd>
                <named-content content-type="order">Asparagales</named-content>
              </kwd><kwd>
                <named-content content-type="family">Orchidaceae</named-content>
              </kwd></kwd-group><mixed-citation publication-type="journal"><person-group><name><surname>Wang</surname><given-names>Xue-Man</given-names></name><name><surname>Tang</surname><given-names>Ying</given-names></name><name><surname>Peng</surname><given-names>Pei-Hao</given-names></name><name><surname>Peng</surname><given-names>Hua</given-names></name></person-group><article-title>﻿<italic><tp:taxon-name><tp:taxon-name-part taxon-name-part-type="genus" reg="Hemipilia">Hemipilia</tp:taxon-name-part><tp:taxon-name-part taxon-name-part-type="species" reg="avisoides">avisoides</tp:taxon-name-part></tp:taxon-name></italic> (<tp:taxon-name><tp:taxon-name-part taxon-name-part-type="family">Orchidaceae</tp:taxon-name-part></tp:taxon-name>), a new species from Sichuan Province, China</article-title><source>PhytoKeys</source><day>07</day><month>11</month><year>2022</year><volume>213</volume><fpage>1</fpage><lpage>18</lpage><pub-id pub-id-type="doi">10.3897/phytokeys.213.90377</pub-id></mixed-citation></tp:treatment-meta><tp:nomenclature><label>﻿</label><tp:taxon-name>
              <object-id xmlns:xlink="http://www.w3.org/1999/xlink" content-type="arpha" xlink:type="simple">83473CEB-9B75-5BCC-829B-7FD1F0E18285</object-id>
              <tp:taxon-name-part taxon-name-part-type="genus" reg="Hemipilia">Hemipilia</tp:taxon-name-part>
              <tp:taxon-name-part taxon-name-part-type="species" reg="avisoides">avisoides</tp:taxon-name-part>
              <object-id xmlns:xlink="http://www.w3.org/1999/xlink" content-type="ipni" xlink:type="simple">urn:lsid:ipni.org:names:77307801-1</object-id>
            </tp:taxon-name><tp:taxon-authority>Y.Tang, X.M.Wang &amp; H.Peng</tp:taxon-authority><tp:taxon-status xmlns:xlink="http://www.w3.org/1999/xlink" xlink:type="simple">sp. nov.</tp:taxon-status><xref ref-type="fig" rid="F3">Figs 3A–D</xref><xref ref-type="fig" rid="F4">, 4</xref><xref ref-type="fig" rid="F5">, 5</xref><xref ref-type="fig" rid="F6">, 6A; see also Data availability</xref></tp:nomenclature><tp:treatment-sec sec-type="material" id="SECID0EYQAE"><title>Type.</title><p><bold>China, Sichuan Province, Aba Tibetan and Qiang Autonomous Prefecture</bold>, Songpan County, 9 June 2022, <italic>Y. Tang, X.-M. Wang &amp; Y.-T. Zhu 235</italic> (holotype: <named-content xmlns:xlink="http://www.w3.org/1999/xlink" content-type="dwc:institutional_code" xlink:title="Herbarium of Sichuan University" xlink:href="http://grbio.org/institution/sichuan-university" xlink:type="simple">SZ</named-content>!); ibid., 9 June 2022, <italic>Y. Tang, X.-M. Wang &amp; Y.-T. Zhu 236</italic> (paratype: <named-content xmlns:xlink="http://www.w3.org/1999/xlink" content-type="dwc:institutional_code" xlink:title="Herbarium of Sichuan University" xlink:href="http://grbio.org/institution/sichuan-university" xlink:type="simple">SZ</named-content>!); Maoxian County, 1 June 1958, <italic>S.-Y. Chen, Z. He, M.-F. Zhong et al. 5078</italic> (paratype: <named-content xmlns:xlink="http://www.w3.org/1999/xlink" content-type="dwc:institutional_code" xlink:title="Herbarium of Sichuan University" xlink:href="http://grbio.org/institution/sichuan-university" xlink:type="simple">SZ</named-content>!).</p></tp:treatment-sec><tp:treatment-sec sec-type="diagnosis" id="SECID0EVRAE"><title>Diagnosis.</title><p>Similar to <italic><tp:taxon-name><tp:taxon-name-part taxon-name-part-type="genus" reg="Hemipilia">Hemipilia</tp:taxon-name-part><tp:taxon-name-part taxon-name-part-type="species" reg="hui">hui</tp:taxon-name-part></tp:taxon-name></italic> (Tang &amp; F.T.Wang) Schuit., from which <italic><tp:taxon-name><tp:taxon-name-part taxon-name-part-type="genus" reg="Hemipilia">H.</tp:taxon-name-part><tp:taxon-name-part taxon-name-part-type="species" reg="avisoides">avisoides</tp:taxon-name-part></tp:taxon-name></italic> can be distinguished by a set of characteristics: mid-lobe involute, suboblong in apical view, 2.2 × 1.2 mm, trapeziform when flattened, smaller than lateral lobes; floral bracts 5 mm long, always shorter than ovary; leaf appressed to the substrate, adaxially green with white lines along 7–9 principal veins; stem subterranean, with one sheath at the base (Table <xref ref-type="table" rid="T1">1</xref>).</p><table-wrap id="T1" position="float" orientation="portrait"><label>Table 1.</label><caption><p>Comparisons in morphology between <italic><tp:taxon-name><tp:taxon-name-part taxon-name-part-type="genus" reg="Hemipilia">Hemipilia</tp:taxon-name-part><tp:taxon-name-part taxon-name-part-type="species" reg="avisoides">avisoides</tp:taxon-name-part></tp:taxon-name></italic> sp. nov. and <italic><tp:taxon-name><tp:taxon-name-part taxon-name-part-type="genus" reg="Hemipilia">H.</tp:taxon-name-part><tp:taxon-name-part taxon-name-part-type="species" reg="hui">hui</tp:taxon-name-part></tp:taxon-name></italic>. Diagnostic characteristics of <italic><tp:taxon-name><tp:taxon-name-part taxon-name-part-type="genus" reg="Hemipilia">H.</tp:taxon-name-part><tp:taxon-name-part taxon-name-part-type="species" reg="avisoides">avisoides</tp:taxon-name-part></tp:taxon-name></italic> are in bold.</p></caption><table id="TID0EJ2AG" rules="all"><tbody><tr><th rowspan="1" colspan="1">Species</th><th rowspan="1" colspan="1">
                      <italic>
                        <tp:taxon-name><tp:taxon-name-part taxon-name-part-type="genus" reg="Hemipilia">Hemipilia</tp:taxon-name-part><tp:taxon-name-part taxon-name-part-type="species" reg="avisoides">avisoides</tp:taxon-name-part></tp:taxon-name>
                      </italic>
                    </th><th rowspan="1" colspan="1">
                      <italic>
                        <tp:taxon-name><tp:taxon-name-part taxon-name-part-type="genus" reg="Hemipilia">H.</tp:taxon-name-part><tp:taxon-name-part taxon-name-part-type="species" reg="hui">hui</tp:taxon-name-part></tp:taxon-name>
                      </italic>
                    </th></tr><tr><td rowspan="1" colspan="1">
                      <bold>Stem shape</bold>
                    </td><td rowspan="1" colspan="1">
                      <bold>Subterranean, with 1 sheath at the base</bold>
                    </td><td rowspan="1" colspan="1">Partly subterranean, with 1 or 2 (or 3) sheaths at the base</td></tr><tr><td rowspan="1" colspan="1">
                      <bold>Leaf position</bold>
                    </td><td rowspan="1" colspan="1"><bold>Appressed to the substrat</bold>e</td><td rowspan="1" colspan="1">Sub-basal</td></tr><tr><td rowspan="1" colspan="1">
                      <bold>Leaf colour adaxially</bold>
                    </td><td rowspan="1" colspan="1"><bold>Green with white lines along 7–9 principal veins</bold>, sometimes also with purple spots</td><td rowspan="1" colspan="1">Usually green with purple markings, sometimes green with white, reticulate venation or nearly uniformly green</td></tr><tr><td rowspan="1" colspan="1">
                      <bold>Flora bract shape</bold>
                    </td><td rowspan="1" colspan="1">Elliptic, <bold>5 mm long, always shorter than ovary</bold></td><td rowspan="1" colspan="1">Lanceolate or ovate-lanceolate, lower ones nearly as long as ovary, gradually smaller upwards to shorter than ovary</td></tr><tr><td rowspan="1" colspan="1">
                      <bold>Dorsal sepal shape</bold>
                    </td><td rowspan="1" colspan="1">Oblong, apex rounded, sometimes concave at each side of central vein below middle</td><td rowspan="1" colspan="1">Suboblong, apex subacute</td></tr><tr><td rowspan="1" colspan="1">
                      <bold>Lateral lip lobe shape</bold>
                    </td><td rowspan="1" colspan="1">Pendulous, rhombic</td><td rowspan="1" colspan="1">Usually horizontal, auricular or transversely suboblong</td></tr><tr><td rowspan="1" colspan="1">
                      <bold>Middle lip lobe shape</bold>
                    </td><td rowspan="1" colspan="1"><bold>Involute, suboblong in apical view, 2.2 × 1.2 mm, trapeziform when flattened, smaller than lateral lobes</bold>, apex rounded or sometimes apiculate</td><td rowspan="1" colspan="1">Usually open and flat, subsquare, 4–5 × 3–4 mm, larger than lateral lobes, apex obtuse-rounded, sometimes slightly emarginate or shortly apiculate</td></tr></tbody></table></table-wrap></tp:treatment-sec><tp:treatment-sec sec-type="description" id="SECID0EOYAE"><title>Description.</title><p>Terrestrial, erect herbs, 8.5–31 cm tall. Tubers oblong, 2.5 cm long, 0.8 cm in diameter, neck with few roots. Stem subterranean, 2.7–5 cm long, 0.2 cm in diameter, with one sheath at the base. Sheath tubular, membranous, 1–2 cm long, pale yellow. Leaf appressed to the substrate, solitary, cordate, ovate or elliptic, 3–6.5 × 2–5.5 cm, apex acute, slightly fleshy, glabrous, abaxially purple, adaxially green with white lines along 7–9 principal veins, sometimes also with purple spots. Inflorescence terminal, erect, 3–14 cm long, 1–21-flowered, glabrous, dark purple. Flowers not secund, plum or purple plum, fragrant; floral bracts connivent to ovary, elliptic, 5 × 2.6 mm, shorter than ovary, apex acuminate, glabrous, dark purple; ovary curved, cylindrical, 10.5 mm long including pedicel, 1 mm in diameter, glabrous, dark purple. Dorsal sepal erect, oblong, cymbiform, 4.5 × 2.6 mm, apex rounded, sometimes concave at each side of central vein below middle, glabrous; lateral sepals spreading, obliquely ovate, cymbiform, 5.6 × 3.6 mm, apex obtuse, glabrous. Petals erect, connivent with dorsal sepal and forming a hood, apex bending similar to holding a fist in the other hand, obliquely ovate, 4 × 2.8 mm, apex obtuse, glabrous. Labellum spreading, broadly ovate when flattened, 7.1 × 5.4 mm, 3-lobed below middle, spurred, base collar-like raised on each side of spur entrance, glabrous, tinged white at base, disc dotted with purple; lateral lobes pendulous, rhombic, 3.4 × 2.5 mm, apex truncate, margin slightly undulate; mid-lobe horizontal, involute, suboblong in apical view, 2.2 × 1.2 mm, trapeziform when flattened, apex rounded or sometimes apiculate; spur horizontal, straight or curved upwards, cuneate, 9 mm long, ventrally carinate along central axis, entrance 2.5 mm wide, apex swollen, obtuse, 2.7 mm wide; anther reclined, 2.8 mm long, 2-locular, locules parallel and closely spaced, aubergine; pollinia 2, sectile, ovate, 1.2 × 0.7 mm; caudicles cuneate, 1.2 mm long; viscidia 2, closely spaced, oblong, transparent, each enclosed within a separate bursicle; bursicles formed by folding of rostellar arms, oblong, 0.6 × 0.3 mm; rostellum median lobe triangle, 0.7 mm long, lateral lobes grooved; stigma ventral, lobes 2, divergent, lamelliform, 1.2 × 0.5 mm, with hairs at base; auricles 2, each placed laterally at base of anther and behind collar of labellum base, 0.5 mm long.</p></tp:treatment-sec><tp:treatment-sec sec-type="Flowering" id="SECID0ETYAE"><title>Flowering.</title><p>Peaking in early June.</p></tp:treatment-sec><tp:treatment-sec sec-type="distribution" id="SECID0EYYAE"><title>Distribution and habitat.</title><p><italic><tp:taxon-name><tp:taxon-name-part taxon-name-part-type="genus" reg="Hemipilia">Hemipilia</tp:taxon-name-part><tp:taxon-name-part taxon-name-part-type="species" reg="avisoides">avisoides</tp:taxon-name-part></tp:taxon-name></italic> is currently known from two localities in Songpan County, which are ca 11.2 km apart along the Minjiang River Valley and one locality in Maoxian County according to the collection by S.-Y. Chen et al. in 1958. Individuals of the new taxon occur under arid-valley shrubs and on moss-covered rocks (see Discussion).</p></tp:treatment-sec><tp:treatment-sec sec-type="etymology" id="SECID0EJZAE"><title>Etymology.</title><p>Latin <italic>avis</italic>, bird, and suffix -<italic>oides</italic>, similar, alluding to appearance of flower arrangement simulating flying birds with flapped wings.</p></tp:treatment-sec><tp:treatment-sec sec-type="Chinese name" id="SECID0ETZAE"><title>Chinese name.</title><p>雁字舌喙兰 (Chinese Pinyin: yànzì shéhuìlán).</p></tp:treatment-sec><tp:treatment-sec sec-type="material" id="SECID0EYZAE"><title>Additional specimens examined.</title><p><italic><tp:taxon-name><tp:taxon-name-part taxon-name-part-type="genus" reg="Hemipilia">Hemipilia</tp:taxon-name-part><tp:taxon-name-part taxon-name-part-type="species" reg="avisoides">avisoides</tp:taxon-name-part></tp:taxon-name></italic>: <bold>China, Sichuan Province, Aba Tibetan and Qiang Autonomous Prefecture</bold>, Songpan County, 30 June 2013, <italic>Y. Tang 151</italic> (KUN!). <italic><tp:taxon-name><tp:taxon-name-part taxon-name-part-type="genus" reg="Hemipilia">Hemipilia</tp:taxon-name-part><tp:taxon-name-part taxon-name-part-type="species" reg="hui">hui</tp:taxon-name-part></tp:taxon-name></italic>: <bold>China, Sichuan Province, Ganzi Tibetan Autonomous Prefecture</bold>, Kangding City, 18 June 2022, <italic>Y. Tang, X.-M. Wang, W.-Q. Yuan &amp; Y.-T. Zhu 237</italic> (<named-content xmlns:xlink="http://www.w3.org/1999/xlink" content-type="dwc:institutional_code" xlink:title="Herbarium of Sichuan University" xlink:href="http://grbio.org/institution/sichuan-university" xlink:type="simple">SZ</named-content>!); ibid., 17 June 2017, <italic>Y.-L. Peng, Q. Yu &amp; L.-L. Li THP-KD-1390</italic> (CDBI!); ibid., 13 June 2014, <italic>Y. Tang 199</italic> (KUN!); ibid., 28 May 1981, <italic>Z.-J. Zhao, J.-B. Shi &amp; D.-G. Fan 114262</italic> (<named-content xmlns:xlink="http://www.w3.org/1999/xlink" content-type="dwc:institutional_code" xlink:title="Herbarium of Sichuan University" xlink:href="http://grbio.org/institution/sichuan-university" xlink:type="simple">SZ</named-content>!); Luhuo County, 12 August 2005, <italic>D. E. Boufford, J.-H. Chen, K. Fujikawa, S. L. Kelley, R. H. Ree, H. Sun, J.-P. Yue, D.-C. Zhang &amp; Y.-H. Zhang 34770</italic> (A!); Xiangcheng County, 15 July 2004, <italic>D. E. Boufford, J.-H. Chen, S. L. Kelley, J. Li, R. H. Ree, H. Sun, J.-P. Yue &amp; Y.-H. Zhang 30764</italic> (A!); Daofu County, 10 June 1996, <italic>J.-S. Yang 91-270</italic> (IBSC!; PE!); Xinlong County, 28 June 1974, <italic>Z.-S. Qin 06383</italic> (CDBI!); ibid., 27 June 1974, <italic>Z.-S. Yu 06409</italic> (CDBI!); Yajiang County, 15 June 1961, <italic>S. Jiang 05196</italic> (KUN!). <bold>China, Sichuan Province, Aba Tibetan and Qiang Autonomous Prefecture</bold>, Xiaojin County, 2 July 2013, <italic>Y. Tang 156</italic> (KUN!); ibid., 21 May 1959, <italic>Xiaojin Zu 0130</italic> (<named-content xmlns:xlink="http://www.w3.org/1999/xlink" content-type="dwc:institutional_code" xlink:title="Herbarium of Sichuan University" xlink:href="http://grbio.org/institution/sichuan-university" xlink:type="simple">SZ</named-content>!); ibid., 21 May 1957, <italic>J. Zhou 34</italic> (IBSC!); Maerkang City, 16 May 1957, <italic>X. Li 71047</italic> (PE!; <named-content xmlns:xlink="http://www.w3.org/1999/xlink" content-type="dwc:institutional_code" xlink:title="Herbarium of Sichuan University" xlink:href="http://grbio.org/institution/sichuan-university" xlink:type="simple">SZ</named-content>!). <bold>China, Gansu Province, Longnan City</bold>, Wenxian County, 12 May 2007, <italic>Baishuijiang Caijidui 4839</italic> (PE!); ibid., 9 May 2007, <italic>Baishuijiang Caijidui 4514</italic> (PE!); Wudu District, 15 June 1959, <italic>Z.-Y. Zhang 4390</italic> (WUK!); ibid., 5 June 1959, <italic>Z.-Y. Zhang 3379</italic> (WUK!); ibid., 30 May 1959, <italic>Z.-Y. Zhang 3180</italic> (PE!; WUK!). <bold>China, Gansu Province, Gannan Tibetan Autonomous Prefecture</bold>, Zhouqu County, 27 May 1999, <italic>Bailongjiang Exped. 1408</italic> (PE!). <bold>China</bold>, sine loc., 1959, <italic>Chuan Jing A 0130</italic> (KUN!); sine loc., July 1907, <italic>E. H. Wilson 1762</italic> (the second individual from left on the sheet: AMES!).</p></tp:treatment-sec><tp:treatment-sec sec-type="conservation status" id="SECID0EC4AE"><title>Conservation status.</title><p><italic><tp:taxon-name><tp:taxon-name-part taxon-name-part-type="genus" reg="Hemipilia">Hemipilia</tp:taxon-name-part><tp:taxon-name-part taxon-name-part-type="species" reg="avisoides">avisoides</tp:taxon-name-part></tp:taxon-name></italic> seems narrowly distributed within the arid valley in the upper reaches of Minjiang River (see Discussion), with few populations and individuals being found. The habitat of <italic><tp:taxon-name><tp:taxon-name-part taxon-name-part-type="genus" reg="Hemipilia">H.</tp:taxon-name-part><tp:taxon-name-part taxon-name-part-type="species" reg="avisoides">avisoides</tp:taxon-name-part></tp:taxon-name></italic> could be easily disturbed by development as it is close to roads and villages. According to the IUCN Red List Categories and Criteria (<xref ref-type="bibr" rid="B6">IUCN Standards and Petitions Committee 2022</xref>), for <italic><tp:taxon-name><tp:taxon-name-part taxon-name-part-type="genus" reg="Hemipilia">H.</tp:taxon-name-part><tp:taxon-name-part taxon-name-part-type="species" reg="avisoides">avisoides</tp:taxon-name-part></tp:taxon-name></italic>, the area of occupancy (AOO) is 8 km<sup>2</sup>, the number of locations is one and the area, extent and/or quality of habitat are likely to decline due to disturbances. Moreover, the number of mature individuals is less than 50. Therefore, <italic><tp:taxon-name><tp:taxon-name-part taxon-name-part-type="genus" reg="Hemipilia">H.</tp:taxon-name-part><tp:taxon-name-part taxon-name-part-type="species" reg="avisoides">avisoides</tp:taxon-name-part></tp:taxon-name></italic> is here tentatively assigned to the IUCN category CR B2ab (Critically Endangered).</p><fig id="F3" position="float" orientation="portrait"><object-id xmlns:xlink="http://www.w3.org/1999/xlink" content-type="doi" xlink:type="simple">10.3897/phytokeys.213.90377.figure3</object-id><object-id xmlns:xlink="http://www.w3.org/1999/xlink" content-type="arpha" xlink:type="simple">8F3624BA-E08A-5C77-B351-291BE3A06D2E</object-id><label>Figure 3.</label><caption><p>Comparisons between living plants of <italic><tp:taxon-name><tp:taxon-name-part taxon-name-part-type="genus" reg="Hemipilia">Hemipilia</tp:taxon-name-part><tp:taxon-name-part taxon-name-part-type="species" reg="avisoides">avisoides</tp:taxon-name-part></tp:taxon-name></italic> sp. nov. and <italic><tp:taxon-name><tp:taxon-name-part taxon-name-part-type="genus" reg="Hemipilia">H.</tp:taxon-name-part><tp:taxon-name-part taxon-name-part-type="species" reg="hui">hui</tp:taxon-name-part></tp:taxon-name></italic> in the wild <bold>A–D</bold> habit, flowers, leaf and habitat of <italic><tp:taxon-name><tp:taxon-name-part taxon-name-part-type="genus" reg="Hemipilia">H.</tp:taxon-name-part><tp:taxon-name-part taxon-name-part-type="species" reg="avisoides">avisoides</tp:taxon-name-part></tp:taxon-name></italic><bold>E–H</bold> habit, flowers, leaf and habitat of <italic><tp:taxon-name><tp:taxon-name-part taxon-name-part-type="genus" reg="Hemipilia">H.</tp:taxon-name-part><tp:taxon-name-part taxon-name-part-type="species" reg="hui">hui</tp:taxon-name-part></tp:taxon-name></italic>. Photographs <bold>A–H</bold> by Y. Tang.</p></caption><graphic xmlns:xlink="http://www.w3.org/1999/xlink" xlink:href="phytokeys-213-001_article-90377__-g003.jpg" position="float" orientation="portrait" xlink:type="simple" id="oo_766449.jpg"><uri content-type="original_file" xlink:type="simple">https://binary.pensoft.net/fig/766449</uri></graphic></fig><fig id="F4" position="float" orientation="portrait"><object-id xmlns:xlink="http://www.w3.org/1999/xlink" content-type="doi" xlink:type="simple">10.3897/phytokeys.213.90377.figure4</object-id><object-id xmlns:xlink="http://www.w3.org/1999/xlink" content-type="arpha" xlink:type="simple">937FD25E-711A-5BBE-8AB4-490EEE8E5E3A</object-id><label>Figure 4.</label><caption><p>Floral morphology of <italic><tp:taxon-name><tp:taxon-name-part taxon-name-part-type="genus" reg="Hemipilia">Hemipilia</tp:taxon-name-part><tp:taxon-name-part taxon-name-part-type="species" reg="avisoides">avisoides</tp:taxon-name-part></tp:taxon-name></italic> sp. nov., based on 3D mesh model reconstructed by micro-<abbrev xmlns:xlink="http://www.w3.org/1999/xlink" xlink:title="Computed Tomography" id="ABBRID0ENBAG" xlink:type="simple">CT</abbrev> data <bold>A</bold> inflorescence with uppermost two flowers <bold>B</bold> ventral and dorsal views of floral bract <bold>C</bold> lateral view of ovary, with floral bract at base <bold>D</bold> ventral and dorsal views of dorsal sepal <bold>E</bold> ventral and dorsal views of lateral sepal <bold>F</bold> ventral and dorsal views of petal <bold>G</bold> ventral view of gynostemium <bold>H</bold> ventral and dorsal views of labellum <bold>I</bold> lateral views of labellum. The 3D model in STL format is available on Zenodo (<ext-link xmlns:xlink="http://www.w3.org/1999/xlink" xlink:href="10.5281/zenodo.6832154" ext-link-type="doi" xlink:type="simple">https://doi.org/10.5281/zenodo.6832154</ext-link>).</p></caption><graphic xmlns:xlink="http://www.w3.org/1999/xlink" xlink:href="phytokeys-213-001_article-90377__-g004.jpg" position="float" orientation="portrait" xlink:type="simple" id="oo_766450.jpg"><uri content-type="original_file" xlink:type="simple">https://binary.pensoft.net/fig/766450</uri></graphic></fig><fig id="F5" position="float" orientation="portrait"><object-id xmlns:xlink="http://www.w3.org/1999/xlink" content-type="doi" xlink:type="simple">10.3897/phytokeys.213.90377.figure5</object-id><object-id xmlns:xlink="http://www.w3.org/1999/xlink" content-type="arpha" xlink:type="simple">2E018FA1-8FEE-5E47-9119-882C915DC6DD</object-id><label>Figure 5.</label><caption><p>Specimen of <italic>S.-Y. Chen, Z. He, M.-F. Zhong et al. 5078</italic> (<named-content xmlns:xlink="http://www.w3.org/1999/xlink" content-type="dwc:institutional_code" xlink:title="Herbarium of Sichuan University" xlink:href="http://grbio.org/institution/sichuan-university" xlink:type="simple">SZ</named-content>!) identified as <italic><tp:taxon-name><tp:taxon-name-part taxon-name-part-type="genus" reg="Hemipilia">Hemipilia</tp:taxon-name-part><tp:taxon-name-part taxon-name-part-type="species" reg="avisoides">avisoides</tp:taxon-name-part></tp:taxon-name></italic> in this study. Key features, which would facilitate the identification of this specimen, are highlighted and arrowed in yellow.</p></caption><graphic xmlns:xlink="http://www.w3.org/1999/xlink" xlink:href="phytokeys-213-001_article-90377__-g005.jpg" position="float" orientation="portrait" xlink:type="simple" id="oo_766451.jpg"><uri content-type="original_file" xlink:type="simple">https://binary.pensoft.net/fig/766451</uri></graphic></fig><fig id="F6" position="float" orientation="portrait"><object-id xmlns:xlink="http://www.w3.org/1999/xlink" content-type="doi" xlink:type="simple">10.3897/phytokeys.213.90377.figure6</object-id><object-id xmlns:xlink="http://www.w3.org/1999/xlink" content-type="arpha" xlink:type="simple">41FA8586-CDC3-5DEB-AD49-E0F4C4113020</object-id><label>Figure 6.</label><caption><p>Leaves of <italic><tp:taxon-name><tp:taxon-name-part taxon-name-part-type="genus" reg="Hemipilia">Hemipilia</tp:taxon-name-part><tp:taxon-name-part taxon-name-part-type="species" reg="avisoides">avisoides</tp:taxon-name-part></tp:taxon-name></italic> sp. nov. and some related species in <tp:taxon-name><tp:taxon-name-part taxon-name-part-type="genus" reg="Hemipilia">H.</tp:taxon-name-part><tp:taxon-name-part taxon-name-part-type="infraspecific-rank">sect.</tp:taxon-name-part><tp:taxon-name-part taxon-name-part-type="section" reg="Hemipilia">Hemipilia</tp:taxon-name-part><tp:taxon-name-part taxon-name-part-type="species" reg="sensu">sensu</tp:taxon-name-part></tp:taxon-name><xref ref-type="bibr" rid="B25">Tang et al. (2015)</xref><bold>A</bold><italic><tp:taxon-name><tp:taxon-name-part taxon-name-part-type="genus" reg="Hemipilia">H.</tp:taxon-name-part><tp:taxon-name-part taxon-name-part-type="species" reg="avisoides">avisoides</tp:taxon-name-part></tp:taxon-name></italic><bold>B</bold><italic><tp:taxon-name><tp:taxon-name-part taxon-name-part-type="genus" reg="Hemipilia">H.</tp:taxon-name-part><tp:taxon-name-part taxon-name-part-type="species" reg="thailandica">thailandica</tp:taxon-name-part></tp:taxon-name></italic><bold>C</bold><italic><tp:taxon-name><tp:taxon-name-part taxon-name-part-type="genus" reg="Hemipilia">H.</tp:taxon-name-part><tp:taxon-name-part taxon-name-part-type="species" reg="hemipilioides">hemipilioides</tp:taxon-name-part></tp:taxon-name></italic><bold>D</bold><italic><tp:taxon-name><tp:taxon-name-part taxon-name-part-type="genus" reg="Hemipilia">H.</tp:taxon-name-part><tp:taxon-name-part taxon-name-part-type="species" reg="brevicalcarata">brevicalcarata</tp:taxon-name-part></tp:taxon-name></italic><bold>E</bold><italic><tp:taxon-name><tp:taxon-name-part taxon-name-part-type="genus" reg="Hemipilia">H.</tp:taxon-name-part><tp:taxon-name-part taxon-name-part-type="species" reg="galeata">galeata</tp:taxon-name-part></tp:taxon-name></italic><bold>F</bold><italic><tp:taxon-name><tp:taxon-name-part taxon-name-part-type="genus" reg="Hemipilia">H.</tp:taxon-name-part><tp:taxon-name-part taxon-name-part-type="species" reg="cordifolia">cordifolia</tp:taxon-name-part></tp:taxon-name></italic>. Photographs <bold>A–F</bold> by Y. Tang.</p></caption><graphic xmlns:xlink="http://www.w3.org/1999/xlink" xlink:href="phytokeys-213-001_article-90377__-g006.jpg" position="float" orientation="portrait" xlink:type="simple" id="oo_766452.jpg"><uri content-type="original_file" xlink:type="simple">https://binary.pensoft.net/fig/766452</uri></graphic></fig></tp:treatment-sec><ref-list><ref id="B25"><mixed-citation xmlns:xlink="http://www.w3.org/1999/xlink" xlink:type="simple"><person-group><name name-style="western"><surname>Tang</surname><given-names>Y</given-names></name><name name-style="western"><surname>Yukawa</surname><given-names>T</given-names></name><name name-style="western"><surname>Bateman</surname><given-names>RM</given-names></name><name name-style="western"><surname>Jiang</surname><given-names>H</given-names></name><name name-style="western"><surname>Peng</surname><given-names>H</given-names></name></person-group> (<year>2015</year>) <article-title>Phylogeny and classification of the East Asian <italic><tp:taxon-name><tp:taxon-name-part taxon-name-part-type="genus">Amitostigma</tp:taxon-name-part></tp:taxon-name></italic> alliance (<tp:taxon-name><tp:taxon-name-part taxon-name-part-type="family">Orchidaceae</tp:taxon-name-part></tp:taxon-name>: <tp:taxon-name><tp:taxon-name-part taxon-name-part-type="tribe">Orchideae</tp:taxon-name-part></tp:taxon-name>) based on six DNA markers.</article-title><source>BMC Evolutionary Biology</source><volume>15</volume>(<issue>1</issue>): <fpage>96</fpage>. <ext-link xlink:href="10.1186/s12862-015-0376-3" ext-link-type="doi" xlink:type="simple">https://doi.org/10.1186/s12862-015-0376-3</ext-link></mixed-citation></ref><ref id="B6"><mixed-citation xmlns:xlink="http://www.w3.org/1999/xlink" xlink:type="simple">IUCN Standards and Petitions Committee (<year>2022</year>) Guidelines for Using the IUCN Red List Categories and Criteria. Version 15.1. Prepared by the Standards and Petitions Committee. <ext-link xlink:href="https://www.iucnredlist.org/documents/RedListGuidelines.pdf" ext-link-type="uri" xlink:type="simple">https://www.iucnredlist.org/documents/RedListGuidelines.pdf</ext-link></mixed-citation></ref></ref-list></tp:taxon-treatment>
